# Supplementary material for: Choosing and Managing Aged Care Services from Afar: What Matters to Australian Long-Distance Care Givers
Source: Int J Environ Res Public Health. 2021 Dec 9;18(24):13000. doi: 10.3390/ijerph182413000 (PMC8701222; doi:10.3390/ijerph182413000)
Supplement: Supplementary file 1 [file ijerph-18-13000-s001.zip]

Archive with 1 entries (1 files):
- ijerph-1410605-supplementary.pdf
